# Supplementary material for: Analysis of Time to Event Outcomes in Randomized Controlled Trials by Generalized Additive Models
Source: PLoS One. 2015 Apr 23;10(4):e0123784. doi: 10.1371/journal.pone.0123784 (PMC4408032; doi:10.1371/journal.pone.0123784)
Supplement: S1 Dataset — (TXT) [file pone.0123784.s003.txt]

t	ev	arm
1	0.102703	1	1
2	0.102703	1	1
3	0.102703	1	1
4	0.205483	1	1
5	0.376758	1	1
6	0.376758	1	1
7	0.376758	1	1
8	0.410966	1	1
9	0.684944	1	1
10	0.684944	1	1
11	0.684944	1	1
12	0.684944	1	1
13	0.684944	1	1
14	0.684944	1	1
15	0.993207	1	1
16	0.993207	1	1
17	0.993207	1	1
18	0.993207	1	1
19	0.993207	1	1
20	1.23267	1	1
21	1.23267	1	1
22	1.23267	1	1
23	1.23267	1	1
24	1.23267	1	1
25	1.23267	1	1
26	1.23267	1	1
27	1.23267	1	1
28	1.23267	1	1
29	1.33483	1	1
30	1.33483	1	1
31	1.33483	1	1
32	1.33483	1	1
33	1.33483	1	1
34	1.33483	1	1
35	1.33483	1	1
36	1.33483	1	1
37	1.33483	1	1
38	1.33483	1	1
39	1.33483	1	1
40	1.33483	1	1
41	1.437	1	1
42	1.437	1	1
43	1.437	1	1
44	1.437	1	1
45	1.437	1	1
46	1.437	1	1
47	1.437	1	1
48	1.437	1	1
49	1.437	1	1
50	1.437	1	1
51	1.437	1	1
52	1.437	1	1
53	1.53916	1	1
54	1.53916	1	1
55	1.53916	1	1
56	1.53916	1	1
57	1.53916	1	1
58	1.53916	1	1
59	1.53916	1	1
60	1.53916	1	1
61	1.53916	1	1
62	1.53916	1	1
63	1.53916	1	1
64	1.53916	1	1
65	1.70997	1	1
66	1.70997	1	1
67	1.70997	1	1
68	1.70997	1	1
69	1.70997	1	1
70	1.70997	1	1
71	1.70997	1	1
72	1.70997	1	1
73	1.70997	1	1
74	1.70997	1	1
75	1.70997	1	1
76	1.98387	1	1
77	1.98387	1	1
78	1.98387	1	1
79	1.98387	1	1
80	1.98387	1	1
81	1.98387	1	1
82	1.98387	1	1
83	2.25777	1	1
84	2.25777	1	1
85	2.25777	1	1
86	2.25777	1	1
87	2.25777	1	1
88	2.25777	1	1
89	2.49739	1	1
90	2.49739	1	1
91	2.49739	1	1
92	2.49739	1	1
93	2.49739	1	1
94	2.49739	1	1
95	2.49739	1	1
96	2.70248	1	1
97	2.70248	1	1
98	2.70248	1	1
99	2.70248	1	1
100	2.70248	1	1
101	2.70248	1	1
102	2.70248	1	1
103	2.70248	1	1
104	2.70248	1	1
105	2.70248	1	1
106	2.83901	1	1
107	2.83901	1	1
108	2.83901	1	1
109	2.83901	1	1
110	2.83901	1	1
111	2.83901	1	1
112	2.83901	1	1
113	2.83901	1	1
114	2.83901	1	1
115	2.83901	1	1
116	2.97546	1	1
117	2.97546	1	1
118	2.97546	1	1
119	2.97546	1	1
120	2.97546	1	1
121	2.97546	1	1
122	2.97546	1	1
123	2.97546	1	1
124	2.97546	1	1
125	2.97546	1	1
126	2.97546	1	1
127	2.97546	1	1
128	3.18056	1	1
129	3.18056	1	1
130	3.18056	1	1
131	3.18056	1	1
132	3.18056	1	1
133	3.18056	1	1
134	3.18056	1	1
135	3.18056	1	1
136	3.18056	1	1
137	3.18056	1	1
138	3.42025	1	1
139	3.42025	1	1
140	3.42025	1	1
141	3.42025	1	1
142	3.42025	1	1
143	3.62573	1	1
144	3.62573	1	1
145	3.62573	1	1
146	3.62573	1	1
147	3.72844	1	1
148	3.72844	1	1
149	3.72844	1	1
150	3.96813	1	1
151	3.96813	1	1
152	3.96813	1	1
153	3.96813	1	1
154	3.96813	1	1
155	4.13886	1	1
156	4.13886	1	1
157	4.13886	1	1
158	4.13886	1	1
159	4.13886	1	1
160	4.13886	1	1
161	4.13886	1	1
162	4.13886	1	1
163	4.13886	1	1
164	4.13886	1	1
165	4.13886	1	1
166	4.24103	1	1
167	4.24103	1	1
168	4.24103	1	1
169	4.24103	1	1
170	4.24103	1	1
171	4.24103	1	1
172	4.24103	1	1
173	4.24103	1	1
174	4.24103	1	1
175	4.24103	1	1
176	4.24103	1	1
177	4.41176	1	1
178	4.41176	1	1
179	4.41176	1	1
180	4.41176	1	1
181	4.41176	1	1
182	4.41176	1	1
183	4.41176	1	1
184	4.41176	1	1
185	4.41176	1	1
186	4.41176	1	1
187	4.41176	1	1
188	4.41176	1	1
189	4.61694	1	1
190	4.61694	1	1
191	4.61694	1	1
192	4.61694	1	1
193	4.61694	1	1
194	4.61694	1	1
195	4.61694	1	1
196	4.61694	1	1
197	4.89084	1	1
198	4.89084	1	1
199	4.89084	1	1
200	4.89084	1	1
201	4.89084	1	1
202	4.89084	1	1
203	4.89084	1	1
204	5.19902	1	1
205	5.19902	1	1
206	5.19902	1	1
207	5.19902	1	1
208	5.19902	1	1
209	5.19902	1	1
210	5.30126	1	1
211	5.30126	1	1
212	5.30126	1	1
213	5.30126	1	1
214	5.30126	1	1
215	5.30126	1	1
216	5.30126	1	1
217	5.30126	1	1
218	5.30126	1	1
219	5.30126	1	1
220	5.40335	1	1
221	5.40335	1	1
222	5.40335	1	1
223	5.40335	1	1
224	5.40335	1	1
225	5.40335	1	1
226	5.40335	1	1
227	5.40335	1	1
228	5.40335	1	1
229	5.40335	1	1
230	5.40335	1	1
231	5.40335	1	1
232	5.47115	1	1
233	5.47115	1	1
234	5.47115	1	1
235	5.47115	1	1
236	5.47115	1	1
237	5.47115	1	1
238	5.47115	1	1
239	5.47115	1	1
240	5.47115	1	1
241	5.47115	1	1
242	5.47115	1	1
243	5.47115	1	1
244	5.57316	1	1
245	5.57316	1	1
246	5.57316	1	1
247	5.57316	1	1
248	5.57316	1	1
249	5.57316	1	1
250	5.57316	1	1
251	5.57316	1	1
252	5.57316	1	1
253	5.57316	1	1
254	5.57316	1	1
255	5.57316	1	1
256	5.57316	1	1
257	5.57316	1	1
258	5.64096	1	1
259	5.64096	1	1
260	5.64096	1	1
261	5.64096	1	1
262	5.64096	1	1
263	5.64096	1	1
264	5.64096	1	1
265	5.64096	1	1
266	5.64096	1	1
267	5.64096	1	1
268	5.64096	1	1
269	5.64096	1	1
270	5.74313	1	1
271	5.74313	1	1
272	5.74313	1	1
273	5.74313	1	1
274	5.74313	1	1
275	5.74313	1	1
276	5.74313	1	1
277	5.74313	1	1
278	5.74313	1	1
279	5.74313	1	1
280	5.74313	1	1
281	5.87958	1	1
282	5.87958	1	1
283	5.87958	1	1
284	5.87958	1	1
285	5.87958	1	1
286	5.87958	1	1
287	5.87958	1	1
288	5.87958	1	1
289	5.87958	1	1
290	5.87958	1	1
291	5.87958	1	1
292	6.08483	1	1
293	6.08483	1	1
294	6.08483	1	1
295	6.08483	1	1
296	6.08483	1	1
297	6.08483	1	1
298	6.08483	1	1
299	6.35857	1	1
300	6.35857	1	1
301	6.35857	1	1
302	6.35857	1	1
303	6.35857	1	1
304	6.35857	1	1
305	6.35857	1	1
306	6.35857	1	1
307	6.56367	1	1
308	6.56367	1	1
309	6.56367	1	1
310	6.56367	1	1
311	6.56367	1	1
312	6.56367	1	1
313	6.56367	1	1
314	6.56367	1	1
315	6.56367	1	1
316	6.56367	1	1
317	6.66591	1	1
318	6.66591	1	1
319	6.66591	1	1
320	6.66591	1	1
321	6.66591	1	1
322	6.66591	1	1
323	6.66591	1	1
324	6.66591	1	1
325	6.66591	1	1
326	6.76815	1	1
327	6.76815	1	1
328	6.76815	1	1
329	6.76815	1	1
330	6.76815	1	1
331	6.76815	1	1
332	6.76815	1	1
333	6.76815	1	1
334	6.76815	1	1
335	6.76815	1	1
336	6.83649	1	1
337	6.83649	1	1
338	6.83649	1	1
339	6.90406	1	1
340	6.90406	1	1
341	6.90406	1	1
342	6.90406	1	1
343	6.90406	1	1
344	6.90406	1	1
345	6.90406	1	1
346	6.90406	1	1
347	6.90406	1	1
348	6.90406	1	1
349	6.90406	1	1
350	6.90406	1	1
351	6.90406	1	1
352	6.90406	1	1
353	6.90406	1	1
354	6.90406	1	1
355	6.97187	1	1
356	6.97187	1	1
357	6.97187	1	1
358	6.97187	1	1
359	6.97187	1	1
360	6.97187	1	1
361	6.97187	1	1
362	6.97187	1	1
363	6.97187	1	1
364	6.97187	1	1
365	6.97187	1	1
366	6.97187	1	1
367	7.07403	1	1
368	7.07403	1	1
369	7.07403	1	1
370	7.07403	1	1
371	7.07403	1	1
372	7.07403	1	1
373	7.07403	1	1
374	7.07403	1	1
375	7.07403	1	1
376	7.07403	1	1
377	7.24492	1	1
378	7.24492	1	1
379	7.24492	1	1
380	7.24492	1	1
381	7.24492	1	1
382	7.24492	1	1
383	7.24492	1	1
384	7.24492	1	1
385	7.38129	1	1
386	7.38129	1	1
387	7.38129	1	1
388	7.38129	1	1
389	7.38129	1	1
390	7.38129	1	1
391	7.38129	1	1
392	7.38129	1	1
393	7.38129	1	1
394	7.38129	1	1
395	7.38129	1	1
396	7.38129	1	1
397	7.58639	1	1
398	7.58639	1	1
399	7.58639	1	1
400	7.58639	1	1
401	7.58639	1	1
402	7.58639	1	1
403	7.58639	1	1
404	7.58639	1	1
405	7.58639	1	1
406	7.79156	1	1
407	7.79156	1	1
408	7.79156	1	1
409	7.79156	1	1
410	7.79156	1	1
411	7.79156	1	1
412	7.79156	1	1
413	7.79156	1	1
414	7.99674	1	1
415	7.99674	1	1
416	7.99674	1	1
417	7.99674	1	1
418	7.99674	1	1
419	7.99674	1	1
420	7.99674	1	1
421	7.99674	1	1
422	8.16747	1	1
423	8.16747	1	1
424	8.16747	1	1
425	8.16747	1	1
426	8.16747	1	1
427	8.16747	1	1
428	8.16747	1	1
429	8.16747	1	1
430	8.16747	1	1
431	8.16747	1	1
432	8.26964	1	1
433	8.26964	1	1
434	8.26964	1	1
435	8.26964	1	1
436	8.26964	1	1
437	8.26964	1	1
438	8.26964	1	1
439	8.26964	1	1
440	8.26964	1	1
441	8.26964	1	1
442	8.44045	1	1
443	8.44045	1	1
444	8.44045	1	1
445	8.44045	1	1
446	8.44045	1	1
447	8.44045	1	1
448	8.44045	1	1
449	8.44045	1	1
450	8.44045	1	1
451	8.74879	1	1
452	8.74879	1	1
453	8.74879	1	1
454	9.09142	1	1
455	9.09142	1	1
456	9.09142	1	1
457	9.36547	1	1
458	9.36547	1	1
459	9.36547	1	1
460	9.53636	1	1
461	9.53636	1	1
462	9.53636	1	1
463	9.53636	1	1
464	9.53636	1	1
465	9.53636	1	1
466	9.53636	1	1
467	9.53636	1	1
468	9.67327	1	1
469	9.67327	1	1
470	9.67327	1	1
471	9.77582	1	1
472	9.77582	1	1
473	9.77582	1	1
474	9.77582	1	1
475	10.0154	1	1
476	10.0154	1	1
477	10.0154	1	1
478	10.0154	1	1
479	10.0154	1	1
480	10.0154	1	1
481	10.3238	1	1
482	10.3238	1	1
483	10.632	1	1
484	10.632	1	1
485	10.632	1	1
486	10.632	1	1
487	10.9059	1	1
488	10.9059	1	1
489	10.9059	1	1
490	10.9059	1	1
491	10.9059	1	1
492	11.18	1	1
493	11.18	1	1
494	11.18	1	1
495	11.4883	1	1
496	11.4883	1	1
497	11.4883	1	1
498	11.7967	1	1
499	11.7967	1	1
500	12.105	1	1
501	12.105	1	1
502	12.105	1	1
503	12.4477	1	1
504	12.7217	1	1
505	12.7217	1	1
506	12.7217	1	1
507	13.03	1	1
508	13.03	1	1
509	13.03	1	1
510	13.3385	1	1
511	13.6812	1	1
512	13.9897	1	1
513	14.3324	1	1
514	14.9837	1	1
515	16.6292	1	1
516	17.5889	1	1
517	0.0513515	0	1
518	0.154093	0	1
519	0.2911205	0	1
520	0.393862	0	1
521	0.547955	0	1
522	0.547955	0	1
523	0.547955	0	1
524	0.8390755	0	1
525	0.8390755	0	1
526	0.8390755	0	1
527	1.1129385	0	1
528	1.1129385	0	1
529	1.28375	0	1
530	1.385915	0	1
531	1.48808	0	1
532	1.624565	0	1
533	1.624565	0	1
534	1.84692	0	1
535	1.84692	0	1
536	1.84692	0	1
537	2.12082	0	1
538	2.12082	0	1
539	2.12082	0	1
540	2.37758	0	1
541	2.37758	0	1
542	2.599935	0	1
543	2.599935	0	1
544	2.599935	0	1
545	2.770745	0	1
546	2.907235	0	1
547	3.07801	0	1
548	3.07801	0	1
549	3.07801	0	1
550	3.300405	0	1
551	3.300405	0	1
552	3.52299	0	1
553	3.52299	0	1
554	3.677085	0	1
555	3.848285	0	1
556	3.848285	0	1
557	3.848285	0	1
558	4.053495	0	1
559	4.326395	0	1
560	4.51435	0	1
561	4.51435	0	1
562	4.75389	0	1
563	4.75389	0	1
564	5.04493	0	1
565	5.04493	0	1
566	5.25014	0	1
567	5.43725	0	1
568	5.60706	0	1
569	5.692045	0	1
570	5.811355	0	1
571	5.982205	0	1
572	6.2217	0	1
573	6.2217	0	1
574	6.46112	0	1
575	6.61479	0	1
576	6.71703	0	1
577	6.870275	0	1
578	7.02295	0	1
579	7.159475	0	1
580	7.313105	0	1
581	7.48384	0	1
582	7.688975	0	1
583	7.688975	0	1
584	7.89415	0	1
585	8.082105	0	1
586	8.355045	0	1
587	8.59462	0	1
588	8.920105	0	1
589	9.228445	0	1
590	9.450915	0	1
591	9.724545	0	1
592	10.1696	0	1
593	10.1696	0	1
594	10.4779	0	1
595	10.76895	0	1
596	11.04295	0	1
597	11.33415	0	1
598	11.6425	0	1
599	11.95085	0	1
600	12.27635	0	1
601	12.87585	0	1
602	13.50985	0	1
603	13.83545	0	1
604	14.50385	0	1
605	14.8295	0	1
606	15.46365	0	1
607	15.8065	0	1
608	21	0	1
