# Supplementary material for: Analysis of Time to Event Outcomes in Randomized Controlled Trials by Generalized Additive Models
Source: PLoS One. 2015 Apr 23;10(4):e0123784. doi: 10.1371/journal.pone.0123784 (PMC4408032; doi:10.1371/journal.pone.0123784)
Supplement: S2 Dataset — (TXT) [file pone.0123784.s004.txt]

t	ev	arm
1	0.274055	1	2
2	0.274055	1	2
3	0.274055	1	2
4	0.274055	1	2
5	0.342549	1	2
6	0.376758	1	2
7	0.376758	1	2
8	0.410966	1	2
9	0.445175	1	2
10	0.445175	1	2
11	0.479384	1	2
12	0.547801	1	2
13	0.547801	1	2
14	0.547801	1	2
15	0.581933	1	2
16	0.581933	1	2
17	0.616064	1	2
18	0.616064	1	2
19	0.616064	1	2
20	0.684327	1	2
21	0.684327	1	2
22	0.684327	1	2
23	0.684327	1	2
24	0.684327	1	2
25	0.684327	1	2
26	0.718536	1	2
27	0.752591	1	2
28	0.752591	1	2
29	0.752591	1	2
30	0.752591	1	2
31	0.786645	1	2
32	0.786645	1	2
33	0.786645	1	2
34	0.786645	1	2
35	0.820777	1	2
36	0.820777	1	2
37	0.820777	1	2
38	0.854831	1	2
39	0.854831	1	2
40	0.854831	1	2
41	0.854831	1	2
42	0.88904	1	2
43	0.957535	1	2
44	0.957535	1	2
45	0.991743	1	2
46	1.02595	1	2
47	1.06016	1	2
48	1.06016	1	2
49	1.16263	1	2
50	1.16263	1	2
51	1.16263	1	2
52	1.16263	1	2
53	1.16263	1	2
54	1.16263	1	2
55	1.19676	1	2
56	1.19676	1	2
57	1.19676	1	2
58	1.2309	1	2
59	1.2309	1	2
60	1.2309	1	2
61	1.29924	1	2
62	1.29924	1	2
63	1.29924	1	2
64	1.29924	1	2
65	1.33306	1	2
66	1.33306	1	2
67	1.33306	1	2
68	1.33306	1	2
69	1.33306	1	2
70	1.33306	1	2
71	1.33306	1	2
72	1.33306	1	2
73	1.36665	1	2
74	1.36665	1	2
75	1.36665	1	2
76	1.36665	1	2
77	1.36665	1	2
78	1.36665	1	2
79	1.36665	1	2
80	1.36665	1	2
81	1.36665	1	2
82	1.36665	1	2
83	1.36665	1	2
84	1.36665	1	2
85	1.39955	1	2
86	1.39955	1	2
87	1.39955	1	2
88	1.39955	1	2
89	1.39955	1	2
90	1.39955	1	2
91	1.39955	1	2
92	1.39955	1	2
93	1.39955	1	2
94	1.39955	1	2
95	1.39955	1	2
96	1.39955	1	2
97	1.39955	1	2
98	1.39955	1	2
99	1.39955	1	2
100	1.39955	1	2
101	1.39955	1	2
102	1.39955	1	2
103	1.39955	1	2
104	1.39955	1	2
105	1.39955	1	2
106	1.39955	1	2
107	1.39955	1	2
108	1.39955	1	2
109	1.39955	1	2
110	1.43314	1	2
111	1.43314	1	2
112	1.43314	1	2
113	1.43314	1	2
114	1.43314	1	2
115	1.43314	1	2
116	1.43314	1	2
117	1.43314	1	2
118	1.43314	1	2
119	1.43314	1	2
120	1.43314	1	2
121	1.43314	1	2
122	1.46704	1	2
123	1.46704	1	2
124	1.46704	1	2
125	1.46704	1	2
126	1.46704	1	2
127	1.46704	1	2
128	1.46704	1	2
129	1.50125	1	2
130	1.56967	1	2
131	1.56967	1	2
132	1.56967	1	2
133	1.67245	1	2
134	1.84372	1	2
135	1.84372	1	2
136	1.84372	1	2
137	1.91222	1	2
138	2.08349	1	2
139	2.08349	1	2
140	2.08349	1	2
141	2.1177	1	2
142	2.15183	1	2
143	2.15183	1	2
144	2.15183	1	2
145	2.18589	1	2
146	2.18589	1	2
147	2.18589	1	2
148	2.18589	1	2
149	2.2201	1	2
150	2.2543	1	2
151	2.2543	1	2
152	2.32272	1	2
153	2.32272	1	2
154	2.4255	1	2
155	2.4255	1	2
156	2.45948	1	2
157	2.45948	1	2
158	2.45948	1	2
159	2.45948	1	2
160	2.45948	1	2
161	2.5279	1	2
162	2.5279	1	2
163	2.5279	1	2
164	2.56203	1	2
165	2.56203	1	2
166	2.63037	1	2
167	2.63037	1	2
168	2.63037	1	2
169	2.63037	1	2
170	2.69863	1	2
171	2.69863	1	2
172	2.69863	1	2
173	2.69863	1	2
174	2.69863	1	2
175	2.69863	1	2
176	2.73238	1	2
177	2.73238	1	2
178	2.73238	1	2
179	2.73238	1	2
180	2.73238	1	2
181	2.73238	1	2
182	2.73238	1	2
183	2.73238	1	2
184	2.73238	1	2
185	2.76597	1	2
186	2.76597	1	2
187	2.76597	1	2
188	2.76597	1	2
189	2.76597	1	2
190	2.76597	1	2
191	2.76597	1	2
192	2.76597	1	2
193	2.76597	1	2
194	2.76597	1	2
195	2.76597	1	2
196	2.76597	1	2
197	2.8001	1	2
198	2.8001	1	2
199	2.8001	1	2
200	2.83408	1	2
201	2.83408	1	2
202	2.83408	1	2
203	2.83408	1	2
204	2.83408	1	2
205	2.86829	1	2
206	2.9025	1	2
207	2.9025	1	2
208	2.97099	1	2
209	3.07377	1	2
210	3.14227	1	2
211	3.14227	1	2
212	3.21076	1	2
213	3.27926	1	2
214	3.31346	1	2
215	3.31346	1	2
216	3.41624	1	2
217	3.48474	1	2
218	3.58744	1	2
219	3.58744	1	2
220	3.58744	1	2
221	3.75879	1	2
222	3.86157	1	2
223	3.86157	1	2
224	3.96412	1	2
225	3.96412	1	2
226	3.96412	1	2
227	3.96412	1	2
228	3.96412	1	2
229	4.03231	1	2
230	4.03231	1	2
231	4.03231	1	2
232	4.03231	1	2
233	4.03231	1	2
234	4.03231	1	2
235	4.06636	1	2
236	4.06636	1	2
237	4.06636	1	2
238	4.06636	1	2
239	4.13463	1	2
240	4.13463	1	2
241	4.13463	1	2
242	4.13463	1	2
243	4.13463	1	2
244	4.13463	1	2
245	4.16837	1	2
246	4.16837	1	2
247	4.16837	1	2
248	4.16837	1	2
249	4.16837	1	2
250	4.16837	1	2
251	4.16837	1	2
252	4.16837	1	2
253	4.16837	1	2
254	4.23664	1	2
255	4.23664	1	2
256	4.23664	1	2
257	4.23664	1	2
258	4.23664	1	2
259	4.30498	1	2
260	4.30498	1	2
261	4.30498	1	2
262	4.30498	1	2
263	4.37347	1	2
264	4.61332	1	2
265	4.61332	1	2
266	4.61332	1	2
267	4.9903	1	2
268	4.9903	1	2
269	5.12737	1	2
270	5.12737	1	2
271	5.29872	1	2
272	5.36722	1	2
273	5.40135	1	2
274	5.40135	1	2
275	5.40135	1	2
276	5.46984	1	2
277	5.50351	1	2
278	5.50351	1	2
279	5.50351	1	2
280	5.50351	1	2
281	5.50351	1	2
282	5.50382	1	2
283	5.50382	1	2
284	5.50382	1	2
285	5.50382	1	2
286	5.50382	1	2
287	5.57162	1	2
288	5.57162	1	2
289	5.57162	1	2
290	5.57162	1	2
291	5.57162	1	2
292	5.57162	1	2
293	5.57162	1	2
294	5.57162	1	2
295	5.63965	1	2
296	5.63965	1	2
297	5.63965	1	2
298	5.63965	1	2
299	5.63965	1	2
300	5.63965	1	2
301	5.63965	1	2
302	5.63965	1	2
303	5.63965	1	2
304	5.811	1	2
305	5.94807	1	2
306	6.49657	1	2
307	6.63363	1	2
308	6.63363	1	2
309	6.66776	1	2
310	6.66776	1	2
311	6.70182	1	2
312	6.70182	1	2
313	6.70182	1	2
314	6.70182	1	2
315	6.77023	1	2
316	6.77023	1	2
317	6.80437	1	2
318	6.80437	1	2
319	6.80437	1	2
320	6.87263	1	2
321	6.87263	1	2
322	6.87263	1	2
323	6.87263	1	2
324	6.94066	1	2
325	6.94066	1	2
326	6.94066	1	2
327	6.94066	1	2
328	6.94066	1	2
329	6.94066	1	2
330	6.94066	1	2
331	6.94066	1	2
332	6.94066	1	2
333	6.97456	1	2
334	6.97456	1	2
335	6.97456	1	2
336	6.97456	1	2
337	6.97456	1	2
338	6.97456	1	2
339	7.00854	1	2
340	7.00854	1	2
341	7.00854	1	2
342	7.00854	1	2
343	7.00854	1	2
344	7.38553	1	2
345	7.38553	1	2
346	7.86545	1	2
347	8.03657	1	2
348	8.03657	1	2
349	8.03657	1	2
350	8.03657	1	2
351	8.03657	1	2
352	8.10499	1	2
353	8.10499	1	2
354	8.20777	1	2
355	8.27619	1	2
356	8.27619	1	2
357	8.27619	1	2
358	8.31016	1	2
359	8.31016	1	2
360	8.31016	1	2
361	8.31016	1	2
362	8.3443	1	2
363	8.3443	1	2
364	8.3443	1	2
365	8.41279	1	2
366	8.44692	1	2
367	8.44692	1	2
368	8.65248	1	2
369	8.65248	1	2
370	8.85812	1	2
371	9.37225	1	2
372	9.37225	1	2
373	9.44059	1	2
374	9.44059	1	2
375	9.44059	1	2
376	9.50909	1	2
377	9.57727	1	2
378	9.57727	1	2
379	9.57727	1	2
380	9.57727	1	2
381	9.57727	1	2
382	9.64538	1	2
383	9.64538	1	2
384	9.64538	1	2
385	9.64538	1	2
386	9.64538	1	2
387	9.64538	1	2
388	9.74801	1	2
389	9.74801	1	2
390	9.74801	1	2
391	9.91936	1	2
392	10.0564	1	2
393	10.6049	1	2
394	10.8448	1	2
395	10.9131	1	2
396	10.9131	1	2
397	10.9131	1	2
398	10.9473	1	2
399	11.0156	1	2
400	11.0156	1	2
401	11.0156	1	2
402	11.084	1	2
403	11.084	1	2
404	11.1523	1	2
405	11.1523	1	2
406	11.2551	1	2
407	11.392	1	2
408	11.392	1	2
409	11.529	1	2
410	11.906	1	2
411	11.906	1	2
412	11.9744	1	2
413	12.0772	1	2
414	12.1455	1	2
415	12.1455	1	2
416	12.1796	1	2
417	12.1796	1	2
418	12.2821	1	2
419	12.2821	1	2
420	12.2821	1	2
421	12.3506	1	2
422	12.5216	1	2
423	12.5216	1	2
424	12.5216	1	2
425	13.5498	1	2
426	13.5498	1	2
427	13.6525	1	2
428	13.6525	1	2
429	13.6866	1	2
430	13.8235	1	2
431	13.8919	1	2
432	13.8919	1	2
433	15.0916	1	2
434	15.8456	1	2
435	16	1	2
436	16.5994	1	2
437	16.6676	1	2
438	16.6676	1	2
439	16.7701	1	2
440	16.8727	1	2
441	17.661	1	2
442	17.7635	1	2
443	17.7635	1	2
444	17.9344	1	2
445	18.5169	1	2
446	18.5169	1	2
447	19.0308	1	2
448	20.0589	1	2
449	20.5727	1	2
450	0.1370275	0	2
451	0.4280705	0	2
452	0.6501955	0	2
453	0.837804	0	2
454	1.111395	0	2
455	1.26507	0	2
456	1.484145	0	2
457	1.758085	0	2
458	1.87797	0	2
459	2.134765	0	2
460	2.37411	0	2
461	2.544965	0	2
462	2.749175	0	2
463	3.02238	0	2
464	3.176515	0	2
465	3.36485	0	2
466	3.673115	0	2
467	3.81018	0	2
468	4.1515	0	2
469	4.27081	0	2
470	4.493395	0	2
471	4.493395	0	2
472	4.80181	0	2
473	4.80181	0	2
474	4.80181	0	2
475	4.80181	0	2
476	5.058835	0	2
477	5.213045	0	2
478	5.33297	0	2
479	5.435595	0	2
480	5.53772	0	2
481	5.725325	0	2
482	5.725325	0	2
483	5.879535	0	2
484	6.22232	0	2
485	6.22232	0	2
486	6.22232	0	2
487	6.22232	0	2
488	6.5651	0	2
489	6.5651	0	2
490	6.736025	0	2
491	6.8385	0	2
492	6.99155	0	2
493	7.197035	0	2
494	7.197035	0	2
495	7.197035	0	2
496	7.62549	0	2
497	7.62549	0	2
498	7.62549	0	2
499	7.62549	0	2
500	7.95101	0	2
501	8.07078	0	2
502	8.15638	0	2
503	8.15638	0	2
504	8.24198	0	2
505	8.293175	0	2
506	8.378545	0	2
507	8.429855	0	2
508	8.5497	0	2
509	8.5497	0	2
510	8.5497	0	2
511	8.5497	0	2
512	8.7553	0	2
513	8.7553	0	2
514	8.7553	0	2
515	8.7553	0	2
516	9.115185	0	2
517	9.115185	0	2
518	9.115185	0	2
519	9.115185	0	2
520	9.115185	0	2
521	9.115185	0	2
522	9.115185	0	2
523	9.115185	0	2
524	9.115185	0	2
525	9.40642	0	2
526	9.47484	0	2
527	9.54318	0	2
528	9.54318	0	2
529	9.611325	0	2
530	9.696695	0	2
531	9.696695	0	2
532	9.833685	0	2
533	9.833685	0	2
534	9.833685	0	2
535	9.98788	0	2
536	9.98788	0	2
537	10.33065	0	2
538	10.33065	0	2
539	10.33065	0	2
540	10.33065	0	2
541	10.33065	0	2
542	10.33065	0	2
543	10.33065	0	2
544	10.33065	0	2
545	10.33065	0	2
546	10.33065	0	2
547	10.72485	0	2
548	10.72485	0	2
549	10.72485	0	2
550	10.72485	0	2
551	10.72485	0	2
552	10.87895	0	2
553	10.9302	0	2
554	10.98145	0	2
555	11.0498	0	2
556	11.11815	0	2
557	11.2037	0	2
558	11.2037	0	2
559	11.3065	0	2
560	11.3065	0	2
561	11.37495	0	2
562	11.4605	0	2
563	11.4605	0	2
564	11.7175	0	2
565	11.7175	0	2
566	11.7175	0	2
567	11.7175	0	2
568	11.7175	0	2
569	11.7175	0	2
570	11.7175	0	2
571	11.9402	0	2
572	12.11135	0	2
573	12.23085	0	2
574	12.38485	0	2
575	12.47035	0	2
576	12.8987	0	2
577	12.8987	0	2
578	12.8987	0	2
579	12.8987	0	2
580	12.8987	0	2
581	13.4128	0	2
582	13.4128	0	2
583	13.60115	0	2
584	13.72085	0	2
585	13.8577	0	2
586	13.9947	0	2
587	14.59455	0	2
588	14.59455	0	2
589	14.59455	0	2
590	14.59455	0	2
591	14.59455	0	2
592	14.59455	0	2
593	14.59455	0	2
594	14.59455	0	2
595	15.4686	0	2
596	15.4686	0	2
597	15.4686	0	2
598	15.4686	0	2
599	15.4686	0	2
600	15.9228	0	2
601	16.4967	0	2
602	17.26685	0	2
603	17.71225	0	2
604	18.22565	0	2
605	18.77385	0	2
606	19.54485	0	2
607	20.5727	0	2
608	20.5727	0	2
609	20.5727	0	2
