# Supplementary material for: Analysis of Time to Event Outcomes in Randomized Controlled Trials by Generalized Additive Models
Source: PLoS One. 2015 Apr 23;10(4):e0123784. doi: 10.1371/journal.pone.0123784 (PMC4408032; doi:10.1371/journal.pone.0123784)
Supplement: S1 Text — (TXT) [file pone.0123784.s005.txt]

## Analyze reconstructed data from the IPASS study with
## GAM smoothing Poisson models
library(survival)
library(mgcv)
library(extrafont)
library(ggplot2)
####################################################################
## Helper functions - useful for GAM survival fitting to all
## datasets, not just the IPASS one

## Compute the Gauss Lobatto rule and weights
## N is the number of nodes requested (with the end points)
GaussLobatto<-function(N)
{
  N1<-N
  N<-N-1
  x=matrix(cos(pi*(0:N)/N),ncol=1)
  x=cos(pi*(0:N)/N)
  P<-matrix(0,N1,N1)
  xold<-2
  while (max(abs(x-xold))>2.22044604925031e-16)  {
    xold<-x
    P[,1]<-1    
    P[,2]<-x
    
    for (k in 2:N) {
        P[,k+1]=( (2*k-1)*x*P[,k]-(k-1)*P[,k-1] )/k;
    }
     
    x<-xold-( x*P[,N1]-P[,N] )/( N1*P[,N1] )
             
  }

  w<-2./(N*N1*P[,N1]^2);
  ret<-list(x=rev(x),w=w)
  attr(ret,"order")<-N
  ret
}

## Discretize observation record [E,F] per 
## Gauss rules in a trial dataset
discretize<-function(start,stop,id=NULL,rule)
{
  nodes<- 0.5*((stop-start)*rule$x+(stop+start))
  weights<-(stop-start)*rule$w*0.5
  if(is.null(id))
    res<-matrix(0,nrow=length(weights),ncol=2)
    else
    res<-matrix(0,nrow=length(weights),ncol=3)
  res[,1]<- nodes
  res[,2]<-weights
  if(!is.null(id) )
    res[,3]<-id
  res
}

## function that constructs a dataset for a
## given GL rule. This may be used for
## GAM or Poisson GLM fitting
## assumes right censored data
GAMSurvdataset<-function(GL,data,fu,d)
## GL  : Gauss Lobatto rule
## data: survival data
##   fu: column number containing fu info
##    d: column number with event indicator
    {
        ## append artificial ID in the set
        data$id<-1:nrow(data)
        Gllx<-data.frame(stop=rep(GL$x,length(data$id)),
                      gam.dur=rep(GL$w,length(data$id)),
                      t=rep(data[,fu],each=length(GL$x)),
                      ev=rep(data[,d],each=length(GL$x)),
                      id=rep(data$id,each=length(GL$x)),
                      gam.ev=0,start=0)
        ## Change the final indicator to what
        ## was observed, map node positions,
        ## weights from [-1,1] back to the
        ## study time
        Gllx<-transform(Gllx,
                        gam.ev=as.numeric((gam.ev | ev)*I(stop==1)),
                        gam.dur=0.5*gam.dur*(t-start),
                        stop=0.5*(stop*(t-start)+(t+start)))
        ## now merge the remaining covariate info
        Gllx<-merge(Gllx,data[,-c(fu,d)])
        Gllx
    }

## Function that expands a prediction dataset
## so that a GL rule may be applied
## Used in num integration when generating measures of effect
Survdataset<-function(GL,data,fu)
## GL  : Gauss Lobatto rule
## data: survival data
##   fu: column number containing fu info

    {
        ## append artificial ID in the set
        data$id<-1:nrow(data)
        Gllx<-data.frame(stop=rep(GL$x,length(data$id)),
                      t=rep(data[,fu],each=length(GL$x)),
                      id=rep(data$id,each=length(GL$x)),
                      start=0)
        ## Change the final indicator to what
        ## was observed, map node positions,
        ## weights from [-1,1] back to the
        ## study time
        Gllx<-transform(Gllx,
                        stop=0.5*(stop*(t-start)+(t+start)))
        ## now merge the remaining covariate info
        
        Gllx<-merge(Gllx,data[,-c(fu)])
        nm<-match(c("t","start","id"),colnames(Gllx))
        Gllx[,-nm]
    }

## Computes (the possibly time dependent) HR between
## two groups (or individuals)

HR<-function(gm,df,CI=0.95)
##  gm: model used to estimate the HR
##  df: covariate values for the two groups
##      the first line in df is the referent 
    {
        q<-qnorm(0.5+CI/2)
        Xp <- predict(gm,newdata=df,type="lpmatrix")
        d  <- t(c(-1,1))%*%Xp
        fv <- d%*%coef(gm)
        se <- sqrt(d%*%gm$Vp%*%t(d))
        rt <- exp(c(fv,fv-q*se,fv+q*se))
        names(rt)<-c("HR","LCI","UCI")
        rt
    }

rmvn <- function(n,mu,sig) { ## MVN random deviates
       L <- mroot(sig);m <- ncol(L);
       t(mu + L%*%matrix(rnorm(m*n),m,n)) 
     }

####################################################################

####################################################################
## Helper functions for reporting the results of the IPASS
## dataset

## fit a proportional hazard GAM
fitfun<-function(mk,k=10,bs="ps",m=NA)
    gam(gam.ev~s(stop,k=k,bs=bs,m=m)+
                         arm+offset(log(gam.dur)),data=mk,
        family="poisson",scale=1,method="REML")

## now to fit a nonprop model, extracting the
## constant term as the average HR
fitfunNP1<-function(mk,k=10,bs="ps",m=NA)
    gam(gam.ev~s(stop,by=arm,k=k,bs=bs,m=m)+
                            arm+offset(log(gam.dur)),data=mk,
        family="poisson",scale=1,method="REML")

## now to fit a nonprop model, absorbing the
## constant term into the smooth
fitfunNP2<-function(mk,k=10,bs="ps",m=NA)
    gam(gam.ev~s(stop,k=k,bs=bs,m=m)+s(stop,k=k,bs=bs,by=narm,m=m)+
                            offset(log(gam.dur)),data=mk,
        family="poisson",scale=1,method="REML")

## Function that gets the standard errors for the treatment effect
## in IPASS. For non-prop fitting this is the constant term
## of the fit in nonProp fx with a constant term
HRGAM<-function(x)
    {
        se=sqrt(x$Vp[2,2])
        ret<-c(0,-1.96*se,1.96*se)+x$coef[2]
        ret
    }

## Function that calculates HR at different time points in the
## IPASS study. GAM does not include a constant term
HRIPASS<-function(tm,gm)
## tm: time at which to calculate hazard ratio
#  gm: gam model for the fit 
    {
        pdfnc<-data.frame(stop=tm,narm=c(0,1),gam.dur=1)
        rt<-c(tm,HR(gm,pdfnc))
        names(rt)[1]<-"t"
        rt
    }

## function to calculate HR at different time points in the
## IPASS study. NonPH GAM includes a constant term
HRIPASSPH<-function(t,gm)
##  t: time at which to calculate hazard ratio
## gm: gam model for the fit 
    {
        pdfnc<-data.frame(stop=t,
                    arm=c("Carbo","Gefitinib"),gam.dur=1)
        rt<-c(t,HR(gm,pdfnc))
        names(rt)[1]<-"t"
        rt
    }

## Function that calculates the RR at different time points 
## in the IPASS study using a non-prop model.
## GAM does not include a constant term
RRIPASS<-function(t,gm,rule,CI=0.95,Nsim=1000)
##    t: time at which to calculate relative risk
##   gm: gam model for the fit
## rule: GL rule to apply
##   CI: CI to apply
## Nsim: Number of replicates to draw
    {
        q<-(1-CI)/2.0
        ## create the nonlinear contrast
        pdfnc<-data.frame(stop=t,narm=c(0,1),gam.dur=1)
        gl.rule<-GaussLobatto(rule);L<-length(gl.rule$x)
        start<-0; ## only for right cens data
        ## map the weights from [-1,1] to [start,t]
        gl.rule$w<-gl.rule$w*0.5*(t-start)
        ## expand the dataset
        df<-Survdataset(gl.rule,pdfnc,fu=1)
        ## linear predictor at each node
        Xp <- predict(gm,newdata=df,type="lpmatrix")
        ## draw samples
        br <- rmvn(Nsim,coef(gm),gm$Vp)

        res<-rep(0,Nsim)
        for(i in 1:Nsim){
            ## hazard function at the nodes
            hz<-exp(Xp%*%br[i,])
            ## cumumative hazard
            chz1<-gl.rule$w %*% hz[1:L,]
            chz2<-gl.rule$w %*% hz[(L+1):(2*L),]
            
            ## relative risk
            res[i]<-(1-exp(-chz2))/(1-exp(-chz1))
        }
        ret<-c(t,mean(res),quantile(res,prob=c(q,1-q),na.rm=TRUE))
        names(ret)<-c("t","RR","LCI","UCI")
        ret
        
    }
## Function that calculates the RR at different time points 
## in the IPASS study using a prop hazard model.
RRIPASSPH<-function(t,gm,rule,CI=0.95,Nsim=1000)
##    t: time at which to calculate relative risk
##   gm: gam model for the fit
## rule: GL rule to apply
##   CI: CI to apply
## Nsim: Number of replicates to draw
    {
        q<-(1-CI)/2.0
        ## create the nonlinear contrast
        pdfnc<-data.frame(stop=t,arm=c("Carbo","Gefitinib"),gam.dur=1)
        gl.rule<-GaussLobatto(rule);L<-length(gl.rule$x)
        start<-0; ## only for right cens data
        ## map the weights from [-1,1] to [start,t]
        gl.rule$w<-gl.rule$w*0.5*(t-start)
        ## expand the dataset
        df<-Survdataset(gl.rule,pdfnc,fu=1)
        ## linear predictor at each node
        Xp <- predict(gm,newdata=df,type="lpmatrix")
        ## draw samples
        br <- rmvn(Nsim,coef(gm),gm$Vp)

        res<-rep(0,Nsim)
        for(i in 1:Nsim){
            ## hazard function at the nodes
            hz<-exp(Xp%*%br[i,])
            ## cumumative hazard
            chz1<-gl.rule$w %*% hz[1:L,]
            chz2<-gl.rule$w %*% hz[(L+1):(2*L),]
            
            ## relative risk
            res[i]<-(1-exp(-chz2))/(1-exp(-chz1))
        }
        ret<-c(t,mean(res),quantile(res,prob=c(q,1-q),na.rm=TRUE))
        names(ret)<-c("t","RR","LCI","UCI")
        ret
        
    }


## Function that calculates survival at different time points 
## in the IPASS study using a non-prop model.
## GAM does not include a constant term
## function returns both survival curves
SCIPASS<-function(t,gm,rule,CI=0.95,Nsim=1000)
##    t: time at which to calculate relative risk
##   gm: gam model for the fit
## rule: GL rule to apply
##   CI: CI to apply
## Nsim: Number of replicates to draw
    {
        q<-(1-CI)/2.0
        ## create the nonlinear contrast
        pdfnc<-data.frame(stop=t,narm=c(0,1),gam.dur=1)
        gl.rule<-GaussLobatto(rule);L<-length(gl.rule$x)
        start<-0; ## only for right cens data
        ## map the weights from [-1,1] to [start,t]
        gl.rule$w<-gl.rule$w*0.5*(t-start)
        ## expand the dataset
        df<-Survdataset(gl.rule,pdfnc,fu=1)
        ## linear predictor at each node
        Xp <- predict(gm,newdata=df,type="lpmatrix")
        ## draw samples
        br <- rmvn(Nsim,coef(gm),gm$Vp)

        res1<-rep(0,Nsim)
        res2<-rep(0,Nsim)
        for(i in 1:Nsim){
            ## hazard function at the nodes
            hz<-exp(Xp%*%br[i,])
            ## cumumative hazard
            chz1<-gl.rule$w %*% hz[1:L,]
            chz2<-gl.rule$w %*% hz[(L+1):(2*L),]
            
            ##survival
            res1[i]<-exp(-chz1)
            res2[i]<-exp(-chz2)
        }
        ret<-data.frame(t=t,S=c(mean(res1),mean(res2)),
                        LCI=c(quantile(res1,prob=q),
                        quantile(res2,prob=q)),
                        UCI=c(quantile(res1,prob=1-q),
                        quantile(res2,prob=1-q)),
                        arm=c(0,1))
        ret
        
    }


## Function that calculates the AD at different time points 
## in the IPASS study using a non-prop model.
## GAM does not include a constant term
ADIPASS<-function(t,gm,rule,CI=0.95,Nsim=1000)
##    t: time at which to calculate relative risk
##   gm: gam model for the fit
## rule: GL rule to apply
##   CI: CI to apply
## Nsim: Number of replicates to draw
    {
        q<-(1-CI)/2.0
        ## create the nonlinear contrast
        pdfnc<-data.frame(stop=t,narm=c(0,1),gam.dur=1)
        gl.rule<-GaussLobatto(rule);L<-length(gl.rule$x)
        start<-0; ## only for right cens data
        ## map the weights from [-1,1] to [start,t]
        gl.rule$w<-gl.rule$w*0.5*(t-start)
        ## expand the dataset
        df<-Survdataset(gl.rule,pdfnc,fu=1)
        ## linear predictor at each node
        Xp <- predict(gm,newdata=df,type="lpmatrix")
        ## draw samples
        br <- rmvn(Nsim,coef(gm),gm$Vp)

        res<-rep(0,Nsim)
        for(i in 1:Nsim){
            ## hazard function at the nodes
            hz<-exp(Xp%*%br[i,])
            ## cumumative hazard
            chz1<-gl.rule$w %*% hz[1:L,]
            chz2<-gl.rule$w %*% hz[(L+1):(2*L),]
            ## absolute risk difference
            res[i]<-exp(-chz1)-exp(-chz2)
        }
        ret<-c(t,mean(res),quantile(res,prob=c(q,1-q)))
        names(ret)<-c("t","ARD","LCI","UCI")
        ret
        
    }

## Function that calculates the AD at different time points 
## in the IPASS study using a prop hazard model.
ADIPASSPH<-function(t,gm,rule,CI=0.95,Nsim=1000)
##    t: time at which to calculate relative risk
##   gm: gam model for the fit
## rule: GL rule to apply
##   CI: CI to apply
## Nsim: Number of replicates to draw
    {
        q<-(1-CI)/2.0
        ## create the nonlinear contrast
        pdfnc<-data.frame(stop=t,
                    arm=c("Carbo","Gefitinib"),gam.dur=1)
        gl.rule<-GaussLobatto(rule);L<-length(gl.rule$x)
        start<-0; ## only for right cens data
        ## map the weights from [-1,1] to [start,t]
        gl.rule$w<-gl.rule$w*0.5*(t-start)
        ## expand the dataset
        df<-Survdataset(gl.rule,pdfnc,fu=1)
        ## linear predictor at each node
        Xp <- predict(gm,newdata=df,type="lpmatrix")
        
        ## draw samples from the GAM
        br <- rmvn(Nsim,coef(gm),gm$Vp)

        res<-rep(0,Nsim)
        for(i in 1:Nsim){
            ## hazard function at the nodes
            hz<-exp(Xp%*%br[i,])
            ## cumumative hazard
            chz1<-gl.rule$w %*% hz[1:L,]
            chz2<-gl.rule$w %*% hz[(L+1):(2*L),]
            ## absolute risk difference
            res[i]<-exp(-chz1)-exp(-chz2)
        }
        ret<-c(t,mean(res),quantile(res,prob=c(q,1-q)))
        names(ret)<-c("t","ARD","LCI","UCI")
        ret
    }

## Function that calculates the RMST at different time points 
## in the IPASS study using a non-prop model.
## GAM does not include a constant term
RMSTIPASS<-function(t,gm,rule,CI=0.95,Nsim=1000)
##    t: time at which to calculate relative risk
##   gm: gam model for the fit
## rule: GL rule to apply
##   CI: CI to apply
## Nsim: Number of replicates to draw    
    {
        q<-(1-CI)/2.0
        gl.rule<-GaussLobatto(rule);
        ## use a Gauss Lobatto to integrate the difference
        ## in AUCs
        start<-0;
        stop<-gl.rule$x
        ## map the weights from [-1,1] to [start,t]
        w<-gl.rule$w*0.5*(t-start);
        stop<-0.5*(stop*(t-start)+(t+start));
        
        ## draw samples from the GAM
        br <- rmvn(Nsim,coef(gm),gm$Vp)
        res<-rep(0,Nsim)
        for(i in 1:Nsim){
            res[i]<-w%*%diffRMST(stop,gm,br[i,],gl.rule)        
        }
        ret<-c(t,mean(res),quantile(res,prob=c(q,1-q)))
        names(ret)<-c("t","RMST","LCI","UCI")
        ret
        
    }

## Function that calculates the RMST at different time points 
## in the IPASS study using a prop model.
RMSTIPASSPH<-function(t,gm,rule,CI=0.95,Nsim=1000)
##    t: time at which to calculate relative risk
##   gm: gam model for the fit
## rule: GL rule to apply
##   CI: CI to apply
## Nsim: Number of replicates to draw    
    {
        q<-(1-CI)/2.0
        gl.rule<-GaussLobatto(rule);
        ## use a Gauss Lobatto to integrate the difference
        ## in AUCs
        start<-0;
        stop<-gl.rule$x
        ## map the weights from [-1,1] to [start,t]
        w<-gl.rule$w*0.5*(t-start);
        stop<-0.5*(stop*(t-start)+(t+start));

        ## draw samples from the GAM
        br <- rmvn(Nsim,coef(gm),gm$Vp)
        res<-rep(0,Nsim)
        for(i in 1:Nsim){
            res[i]<-w%*%diffRMSTPH(stop,gm,br[i,],gl.rule)        
        }
        ret<-c(t,mean(res),quantile(res,prob=c(q,1-q)))
        names(ret)<-c("t","RMST","LCI","UCI")
        ret
        
    }


## Function that calculates the difference between 
## the two survival curves with  a non prop model
diffRMSTnonvec<-function(t,gm,br,gl.rule)
##       t: time at which to calculate RMST
##      gm: gam model for the fit
##      br: parameters of the GAM
## gl.rule: Gauss Lobatto rule to use for the
##          integration of the Cumulative
##          hazard    
    {
         ## create the nonlinear contrast
        pdfnc<-data.frame(stop=t,narm=c(0,1),gam.dur=1)
        L<-length(gl.rule$x)
        start<-0; ## only for right cens data
        ## map the weights from [-1,1] to [start,t]
        gl.rule$w<-gl.rule$w*0.5*(t-start)
        ## expand the dataset
        df<-Survdataset(gl.rule,pdfnc,fu=1)
        ## linear predictor at each node
        Xp <- predict(gm,newdata=df,type="lpmatrix")
        ## hazard function at the nodes
        hz<-exp(Xp%*%br)
        ## cumulative hazard
        chz1<-gl.rule$w %*% hz[1:L,]
        chz2<-gl.rule$w %*% hz[(L+1):(2*L),]
        ## difference between survival curves
        exp(-chz2)-exp(-chz1)
    }

## Function that calculates the difference between 
## the two survival curves with a non prop model
diffRMSTPHnonvec<-function(t,gm,br,gl.rule)
##       t: time at which to calculate RMST
##      gm: gam model for the fit
##      br: parameters of the GAM
## gl.rule: Gauss Lobatto rule to use for the
##          integration of the Cumulative
##          hazard    
    {
         ## create the nonlinear contrast
        pdfnc<-data.frame(stop=t,arm=c("Carbo","Gefitinib")
                          ,gam.dur=1)
        L<-length(gl.rule$x)
        start<-0; ## only for right cens data
        ## map the weights from [-1,1] to [start,t]
        gl.rule$w<-gl.rule$w*0.5*(t-start)
        ## expand the dataset
        df<-Survdataset(gl.rule,pdfnc,fu=1)
        ## linear predictor at each node
        Xp <- predict(gm,newdata=df,type="lpmatrix")
        ## hazard function at the nodes
        hz<-exp(Xp%*%br)
        ## cumulative hazard
        chz1<-gl.rule$w %*% hz[1:L,]
        chz2<-gl.rule$w %*% hz[(L+1):(2*L),]
        ## difference between survival curves
        max(exp(-chz2),0)-max(0,exp(-chz1))
    }

## Vectorized versions of integrand for the difference
## in the survival curves
diffRMST<-Vectorize(diffRMSTnonvec,"t")
diffRMSTPH<-Vectorize(diffRMSTPHnonvec,"t")
####################################################################

## Analysis of reconstructed data from the IPASS study starts
## here

## Read reconstructed data
carboIPD<-read.table("IPDCarboplatin.txt")
cefIPD<-read.table("IPDGefitinib.txt")
dtIPD<-rbind(carboIPD,cefIPD)
dtIPD$narm<-dtIPD$arm-1
dtIPD$arm<-factor(dtIPD$arm,labels=c("Carbo","Gefitinib"))

## Run cox ph regression
PH<-coxph(Surv(t,ev)~arm,dtIPD)  

## now the GAM PH regression
## construct a sequence of Gauss Lobatto rules
## for sensitivity analysis
RULES<-seq(3,20,1);GL<-lapply(RULES,GaussLobatto)
names(GL)<-paste("GL",RULES,sep="")


## construct datasets for sensitivity analyses
datasets<-lapply(GL,GAMSurvdataset,data=dtIPD,fu=1,d=2)
names(datasets)<-paste("GL",RULES,sep="")


## Fit PH GAM
system.time(fitres<-lapply(datasets,fitfun,bs="tp"))
## Fit a non-prop hazard model without a constant term
system.time(fitresNP2<-lapply(datasets,fitfunNP2,bs="tp"))


## NonProp without a constant term - compare with a
## higher order rule for sensitivity analysis
time<-seq(0,30,.5)
HRt<-sapply(time,HRIPASS,gm=fitresNP2[["GL10"]])
HRt<-t(HRt)
HRt2<-sapply(time,HRIPASS,gm=fitresNP2[["GL20"]])
HRt2<-t(HRt2)
## now PH model
HRtPH<-sapply(time,HRIPASSPH,gm=fitres[["GL20"]])
HRtPH<-t(HRtPH)

## Relative Risk
set.seed(1234)
RRt<-sapply(time,RRIPASS,gm=fitresNP2[["GL10"]],rule=20,Nsim=1000)
RRt<-t(RRt)
RRt2<-sapply(time,RRIPASS,gm=fitresNP2[["GL20"]],rule=20,Nsim=1000)
RRt2<-t(RRt2)
## now PH model
set.seed(1234)
RRtPH<-sapply(time,RRIPASSPH,gm=fitres[["GL20"]],rule=20,Nsim=1000)
RRtPH<-t(RRtPH)


## Absolute Risk
set.seed(1234)
ARt<-sapply(time,ADIPASS,gm=fitresNP2[["GL10"]],rule=20,Nsim=1000)
ARt<-t(ARt)
ARt2<-sapply(time,ADIPASS,gm=fitresNP2[["GL20"]],rule=20,Nsim=1000)
ARt2<-t(ARt2)
## now PH model
ARtPH<-sapply(time,ADIPASSPH,gm=fitres[["GL20"]],rule=20,Nsim=1000)
ARtPH<-t(ARtPH)


## RMST
## each of the following calls takes >11000 seconds in a
## P4 Duo Core System
set.seed(1234)
RMST<-sapply(time,RMSTIPASS,gm=fitresNP2[["GL10"]],rule=20,Nsim=1000)
RMST<-t(RMST)
RMST2<-sapply(time,RMSTIPASS,gm=fitresNP2[["GL20"]],rule=20,Nsim=1000)
RMST2<-t(RMST2)
## now PH model
RMSTPH<-sapply(time,RMSTIPASSPH,gm=fitres[["GL20"]],rule=20,Nsim=1000)
RMSTPH<-t(RMSTPH)


## survival curves with GAMS
set.seed(1234)
SCt<-sapply(time,SCIPASS,gm=fitresNP2[["GL10"]],rule=10,Nsim=1000)
SCt<-t(apply(SCt,2,function(x) do.call(rbind,x)))
SCt<-rbind(SCt[,1:5],SCt[,6:10])
SCt<-as.data.frame(SCt)
colnames(SCt)<-c("t","S","UCI","LCI","narm")


## difference in mean survival obtained by
## curtailing RMST at a very large number
## close to infinity for numerical purpose
## each of the following calls takes about 3500 seconds
## in a P4 Duo Core system
set.seed(1234)
system.time(Mn<-RMSTIPASS(40,fitresNP2[["GL10"]],120,Nsim=1000))
set.seed(1234)
system.time(Mn2<-RMSTIPASS(40,fitresNP2[["GL20"]],120,Nsim=1000))
set.seed(1234)
system.time(MnPH<-RMSTIPASSPH(40,fitres[["GL20"]],120,Nsim=1000))

## recommend to save everything after fit because
## of the time it takes to execute these analyses
##save.image(file="IPASS.RData")
load("IPASS.RData")

loadfonts() ## for pdf()
## or
loadfonts(device = "postscript") ## for postscript()


## see how different GAM and KM are
postscript("IPASS_GAM_KM.eps",width=3.27, height=2.87,
           family = "Arial", paper = "special", onefile = FALSE,
           horizontal = FALSE,pointsize=8)
op <- par(mar = c(5, 4, 0.05, 0.05) + 0.1)
plot(survfit(Surv(t,ev)~arm,dtIPD),mark.time=F,col=c("black","blue"),
     ylab="Survival",xlab="Time (months)",conf.int="none")
lines(S~t,data=SCt,subset=narm==0,col="black")
lines(S~t,data=SCt,subset=narm==1,col="blue")
legend(15,.9,bty="n",col=c("black","blue"),legend=c("Carboplatin/paclitaxel","Gefitinib"),lty=1)
dev.off()

## embed fonts
##embed_fonts("./IPASS_GAM_KM.eps", outfile = "./embed_IPASS_GAM_KM.eps",
##            options = "-dEPSCrop -dEmbedAllFonts=true")

pdf("IPASS_GAM_KM.pdf",width=3.27, height=2.87,
           family = "Arial", paper = "special", onefile = FALSE,
           pointsize=8)
op <- par(mar = c(5, 4, 0.05, 0.05) + 0.1)
plot(survfit(Surv(t,ev)~arm,dtIPD),mark.time=F,col=c("black","blue"),
     ylab="Survival",xlab="Time (months)",conf.int="none")
lines(S~t,data=SCt,subset=narm==0,col="black")
lines(S~t,data=SCt,subset=narm==1,col="blue")
legend(15,.9,bty="n",col=c("black","blue"),legend=c("Carboplatin/paclitaxel","Gefitinib"),lty=1)
dev.off()

## embed fonts
##embed_fonts("./IPASS_GAM_KM.pdf", outfile = "./embed_IPASS_GAM_KM.pdf")


## now to put everything together for ggplot2

HRAll<-as.data.frame(rbind(HRt,HRt2,HRtPH))
names(HRAll)[2]<-"meas"
HRAll$Type<-"HR"
HRAll$Model<-rep(c("GL10","GL20","PH"),each=nrow(HRt))
#HRAll<-subset(HRAll,t<=22)

RRAll<-as.data.frame(rbind(RRt,RRt2,RRtPH))
names(RRAll)[2]<-"meas"
RRAll$Type<-"RR"
RRAll$Model<-rep(c("GL10","GL20","PH"),each=nrow(RRt))

ARAll<-as.data.frame(rbind(ARt,ARt2,ARtPH))
names(ARAll)[2]<-"meas"
ARAll$Type<-"ARD"
ARAll$Model<-rep(c("GL10","GL20","PH"),each=nrow(ARt))

RMSTAll<-as.data.frame(rbind(RMST,RMST2,RMSTPH))
names(RMSTAll)[2]<-"meas"
RMSTAll$Type<-"RMST"
RMSTAll$Model<-rep(c("GL10","GL20","PH"),each=nrow(RMST))


effmes<-rbind(HRAll,RRAll,ARAll,RMSTAll)

efPl<-ggplot(subset(effmes,Model!="GL20" & meas<=6),aes(x=t,y=meas,colour=Model,facets=Type))
efPl+geom_line()+facet_wrap(~Type,nrow=2,scales="free_y")+
    scale_colour_manual(values=c("black","red","blue"))+
    geom_point(aes(x=t,y=meas),subset(effmes,Model=="GL20" &
                           (2*(t+0.5))%%2 & meas<=6),size=1.3,shape=1)+
    geom_line(aes(x=t,y=LCI),subset(effmes,Model=="GL10"),lty=3)+
    geom_line(aes(x=t,y=UCI),subset(effmes,Model=="GL10" & UCI<=6),lty=3)+
    theme_bw()+xlab("Time (months)")+ylab("Effect Measure")+
    theme(panel.grid.major=element_blank(),
          panel.grid.minor=element_blank(),
          text=element_text(family="Arial"))
             
ggsave("IPASS_meas.eps",width=6.83, height=6,
           family = "Arial", pointsize=8)

ggsave("IPASS_meas.pdf",width=6.83, height=6,
           family = "Arial", pointsize=8)

## embed fonts
embed_fonts("./IPASS_meas.eps", outfile = "./embed_IPASS_meas.eps",
            options = "-dEPSCrop -dEmbedAllFonts=true")

embed_fonts("./IPASS_meas.pdf", outfile = "./embed_IPASS_meas.pdf")


## Save textoutpt
## Get the sequence of fits into the same
## dataset as the PH for comparative purposes
comp<-cbind(c(0,-1.96*sqrt(PH$var[1,1]),
              1.96*sqrt(PH$var[1,1]))+PH$coef,
        as.data.frame(lapply(fitres,HRGAM)))
comp<-t(comp)
colnames(comp)<-c("HR","LCI","UCI")
rownames(comp)[1]<-"Cox"
comp<-exp(comp)

sink("IPASS_Analysis.txt")
cat("Fitting a proportional model with GAMs\n")
cat("Sensitivity of HRs to N of knots\n")
round(comp,dig=2)
cat("\nExpected Survival\n")
cat("Non proportional hazard model: ", Mn2,"\n")
cat("Proportional hazard model: ",MnPH,"\n")
sink()

  
